# Supplementary material for: Analytical Validation of Low-Cost Optical Sensors for Freshwater Monitoring: A Scoping Review of Current Gaps and a Proposed Framework
Source: Sensors (Basel). 2026 Jun 17;26(12):3846. doi: 10.3390/s26123846 (PMC13306502; doi:10.3390/s26123846)
Supplement: Supplementary file 1 [file sensors-26-03846-s001.zip]

Archive with 1 entries (1 files):
- sensors-4317376-supplementary.pdf
